# Supplementary material for: A call for refining the role of humic-like substances in the oceanic iron cycle
Source: Sci Rep. 2020 Apr 9;10:6144. doi: 10.1038/s41598-020-62266-7 (PMC7145848; doi:10.1038/s41598-020-62266-7)
Supplement: Supplementary file 2 — Supplementary Table 1 [file 41598_2020_62266_MOESM2_ESM.xlsx]

## Sheet: Sheet1
Supplementary Table 1: Concentrations of dissolved iron (DFe), iron ligands (L) expressed in nM Fe equivalent, ligand binding strength (log KFe’) and dissolved electroactive metal-binding humic substances (eHS) for all stations where measured. Chromophoric and fluorescent dissolved organic matter (C/FDOM) was measured in North Atlantic stations only. CDOM abundance (a280) taken as the absorbance …
																EEM peaks (QSE) (Coble 2007)
Ocean Basin	Station	Lat	Lon	Depth (m)	DFe (nM)	SD (nM)	L (nM)	SD (nM)	log K Fe'	+/-	eHS (μg/L)	SD (μg/L)	DFe/HS (nM/mg)	a280 (m-1)	Fraction marine HS	B:	T:	A:	C:	M:	N:
N Atlantic	1	40.333	-10.036	20.837	1.066	0.123	2.969	0.043	10.81	0.009	-	-	-	-	-	-	-	-	-	-	-
				59.927	0.5125	0.0615	-	-	-	-	-	-	-	0.801012	0.796326	1.04342	0.328196	0.239442	0.111373	0.221255	0.147426
				80.758	0.738	0.09225	-	-	-	-	-	-	-	-	-	-	-	-	-	-	-
				101.686	0.8405	0.1025	-	-	-	-	70.7328	4.77449	11.8828	0.484751	0.779101	0.859744	0.25876	0.223115	0.094016	0.229386	0.154647
				150.974	0.9635	0.11275	1.54	0.1304	10.92	0.444	-	-	-	-	-	-	-	-	-	-	-
				200.844	1.26075	0.15375	-	-	-	-	54.3991	3.97059	23.1759	0.497537	0.761348	0.867744	0.280237	0.255552	0.104294	0.209255	0.161381
				300.251	1.07625	0.13325	-	-	-	-	-	-	-	-	-	-	-	-	-	-	-
				386.635	1.312	0.15375	-	-	-	-	114.878	11.7518	11.4208	0.586583	0.782078	0.898043	0.324514	0.230763	0.109896	0.213296	0.178178
				501.495	1.435	0.17425	1.913	0.88	11.03	0.359	-	-	-	-	-	-	-	-	-	-	-
				589.279	1.40425	0.164	-	-	-	-	92.0174	6.58514	15.2607	0.444243	0.774868	1.10397	0.343289	0.277896	0.142594	0.267454	0.132521
				693.049	1.394	0.164	1.486	0.623	11.47	0.1	-	-	-	-	-	-	-	-	-	-	-
				792.021	1.2505	0.15375	-	-	-	-	103.164	0.269895	12.1215	0.497051	0.704389	0.841597	0.293397	0.301156	0.175166	0.270047	0.133367
				889.168	1.15825	0.1435	1.298	0.19	11.72	0.182	-	-	-	-	-	-	-	-	-	-	-
				990.122	1.066	0.123	-	-	-	-	111.08	4.01391	9.59673	0.7326	0.783391	0.835238	0.249866	0.202513	0.0975192	0.175982	0.168753
				1185.07	1.2095	0.1435	1.98	0.461	11.38	0.275	-	-	-	-	-	-	-	-	-	-	-
				1384.28	1.13775	0.13325	-	-	-	-	103.175	5.96306	11.0274	0.560077	0.745602	1.01232	0.310938	0.293052	0.158442	0.266861	0.191578
				1581.82	1.435	0.17425	1.971	0.326	11.58	0.184	-	-	-	-	-	-	-	-	-	-	-
				1778.39	1.42475	0.17425	-	-	-	-	60.9962	6.28519	23.358	0.443722	0.707808	0.839196	0.254237	0.292639	0.158744	0.24656	0.125655
				1975.76	0.68675	0.082	-	-	-	-	-	-	-	-	-	-	-	-	-	-	-
				2466.18	1.03525	0.123	-	-	-	-	66.0402	7.5266	15.6761	0.54733	0.716563	0.971239	0.209093	0.305225	0.161657	0.246371	0.201003
				2957.15	1.64	0.19475	1.74	0.393	11.39	0.411	-	-	-	-	-	-	-	-	-	-	-
				3200.56	0.943	0.11275	-	-	-	-	64.7468	6.71304	14.5644	0.495133	0.803369	1.15465	0.39843	0.256673	0.123455	0.245701	0.2133
				3521.2	0.82	0.1025	2.041	0.859	11.1	0.307	-	-	-	-	-	-	-	-	-	-	-
N Atlantic	13	41.383	-13.888	11.013	0.2255	0.0205	1.016	0.849	11.01	0.532	-	-	-	-	-	-	-	-	-	-	-
				30.459	0.2665	0.03075	-	-	-	-	80.1912	10.4688	3.32331	0.700771	0.671438	0.41585	0.169421	0.202428	0.0839691	0.113709	0.14878
				50.795	0.25625	0.0205	0.9472	0.2464	11.14	0.171	-	-	-	-	-	-	-	-	-	-	-
				74.799	0.35875	0.03075	-	-	-	-	30.2163	4.64954	11.8727	0.305046	0.826318	0.394897	0.181966	0.0894594	0.0317902	0.046589	0.0729171
				100.189	0.5125	0.05125	0.7561	0.1354	11.4	0.159	-	-	-	-	-	-	-	-	-	-	-
				149.571	-	-	-	-	-	-	82.363	6.57009	-	0.616282	0.793325	0.656372	0.293165	0.177306	0.0700651	0.0928401	0.133952
				199.338	0.60475	0.0615	2.23	0.647	11.55	0.228	-	-	-	-	-	-	-	-	-	-	-
				298.042	0.615	0.0615	-	-	-	-	13.524	3.98474	45.4746	0.434525	0.833727	0.55498	0.247715	0.115419	0.0446654	0.0666513	0.082319
				397.096	0.70725	0.07175	0.9713	0.3809	11.73	0.472	-	-	-	-	-	-	-	-	-	-	-
				496.102	0.70725	0.07175	-	-	-	-	18.3166	3.89298	38.6126	0.567673	0.782461	0.600932	0.244531	0.163979	0.0710749	0.0767511	0.0960563
				990.422	-	-	-	-	-	-	42.5696	2.94751	-	0.499025	0.685412	0.677917	0.197472	0.252786	0.148997	0.152563	0.107576
N Atlantic	38	58.843	-31.267	20.109	0.4715	0.07175	0.944	1.021	11.26	0.518	-	-	-	-	-	-	-	-	-	-	-
				29.817	0.246	0.041	-	-	-	-	12.0189	0.599383	20.4677	0.218986	0.496914	0.930598	0.246345	0.17064	0.0621897	0.0867492	0.143224
				48.735	0.2665	0.041	0.871	0.9554	11.04	0.619	-	-	-	-	-	-	-	-	-	-	-
				59.332	0.31775	0.05125	0.569	0.1292	12.46	0.614	-	-	-	-	-	-	-	-	-	-	-
				68.939	0.27675	0.041	-	-	-	-	49.0611	3.04507	5.64092	0.588156	0.460564	-	-	-	-	-	-
				99.637	0.37925	0.0615	0.404	0.0442	12.49	0.375	-	-	-	-	-	-	-	-	-	-	-
				198.532	0.62525	0.09225	-	-	-	-	35.8703	3.32072	17.4308	0.375707	0.484869	0.828291	0.286086	0.24351	0.101405	0.141511	0.183141
				297.379	0.6355	0.09225	-	-	-	-	-	-	-	-	-	-	-	-	-	-	-
				396.773	0.6355	0.09225	-	-	-	-	22.0828	1.15898	28.778	0.0741993	0.396888	0.447911	0.232473	0.0760176	0.0313982	0.0410573	0.0296295
				494.636	0.95325	0.1435	1.567	0.133	11.85	0.101	-	-	-	-	-	-	-	-	-	-	-
				568.546	0.70725	0.1025	-	-	-	-	39.5438	3.67624	17.8852	0.437513	0.493212	0.785447	0.231773	0.190434	0.0901202	0.117622	0.155416
				643.515	0.7995	0.123	1.696	1.613	10.54	0.554	-	-	-	-	-	-	-	-	-	-	-
				791.598	0.70725	0.1025	-	-	-	-	16.688	3.30417	42.3808	0.310485	0.408958	0.882083	0.247572	0.214434	0.0998287	0.127861	0.0895854
				939.574	1.148	0.17425	1.25	0.36	10.86	0.185	-	-	-	-	-	-	-	-	-	-	-
				989.566	1.24025	0.1845	-	-	-	-	32.7237	3.50211	37.9006	0.247801	0.480687	0.904993	0.306787	0.150663	0.0716565	0.097043	0.10874
				1148.63	1.107	0.164	1.863	0.166	12.2	0.169	-	-	-	-	-	-	-	-	-	-	-
				1284.54	0.7585	0.11275	-	-	-	-	26.5265	3.29177	28.594	0.205595	0.505365	0.953676	0.347143	0.157735	0.0731875	0.0839367	0.151996
				1336.82	1.26075	0.19	1.52	0.296	11.84	1.127	-	-	-	-	-	-	-	-	-	-	-
N Atlantic	44	59.623	-38.954	30.706	0.5535	0.05125	-	-	-	-	41.5617	2.67811	13.3175	0.206743	0.514797	0.730211	0.148176	0.107164	0.0294361	0.0586509	0.086281
				40.214	0.5125	0.05125	1.24	0.505	11.44	0.353	-	-	-	-	-	-	-	-	-	-	-
				50.316	1.03525	0.1025	1.963	0.198	11.67	0.109	31.6316	1.52798	32.7284	0.187509	0.476149	0.465295	0.233465	0.120751	0.0485361	0.0687255	0.085146
				100.224	1.28125	0.123	-	-	-	-	-	-	-	-	-	-	-	-	-	-	-
				198.321	0.82	0.082	1.2	0.218	11.73	0.288	36.8715	2.12223	22.2394	0.0955919	0.531794	0.474361	0.208926	0.103538	0.0456396	0.0604418	0.108996
				298.548	0.66625	0.0615	-	-	-	-	-	-	-	-	-	-	-	-	-	-	-
				495.889	2.13	0.21	-	-	-	-	116.441	8.45372	18.2926	0.47896	0.43268	0.636336	0.192071	0.144927	0.0587764	0.0786738	0.0766855
				692.943	1.0045	0.1025	2.362	0.345	11.45	0.121	83.6047	5.19856	12.0149	0.133852	0.518658	0.489572	0.240163	0.106175	0.0461555	0.068409	0.0957315
				891.289	1.26075	0.123	-	-	-	-	59.5109	5.99867	21.1852	0.296899	0.490371	0.748162	0.239561	0.097291	0.0445124	0.0586728	0.077772
				989.602	0.74825	0.07175	1.714	0.555	11.37	0.269	60.3448	4.58874	12.3996	0.337329	0.491479	0.60453	0.197479	0.127445	0.0519616	0.0691756	0.104218
				1087.28	0.984	0.1025	-	-	-	-	35.3271	1.9457	27.854	0.346804	0.495705	0.58032	0.237024	0.145229	0.0612547	0.0835029	0.119463
				1235.53	1.1685	0.11275	1.46	0.114	11.85	0.115	45.3565	2.41013	25.7626	0.361036	0.439833	0.500561	0.199707	0.191691	0.0809404	0.0986524	0.115413
				1382.39	1.1685	0.11275	-	-	-	-	48.9627	2.94769	23.8651	0.348744	0.417964	0.589989	0.224998	0.10274	0.0501955	0.0543653	0.0554585
				1580.68	1.28125	0.123	1.52	0.206	12.02	0.271	48.0905	2.69607	26.6425	0.260999	0.537353	0.582149	0.172144	0.0919413	0.0372948	0.0540798	0.0960245
				1776.41	1.23	0.123	1.58	0.198	11.96	0.166	47.4403	2.51285	25.9273	0.353677	0.450232	0.492583	0.178238	0.132222	0.0607539	0.0705562	0.0874812
				1972.37	1.07625	0.11275	-	-	-	-	45.7541	4.88384	23.5225	0.304323	0.415212	0.55633	0.190209	0.0962773	0.0442034	0.0560709	0.0436735
				2217.83	1.7425	0.17425	1.815	0.178	11.83	0.161	45.6667	7.73892	38.1569	0.689264	0.438856	0.599889	0.238049	0.289866	0.148572	0.16582	0.177071
				2560.41	2.51125	0.25625	-	-	-	-	77.224	2.21496	32.519	0.579042	0.471621	0.556299	0.19692	0.196718	0.103757	0.112662	0.155536
				2753.98	2.03975	0.205	2.019	0.052	12.41	0.094	60.5289	5.73589	33.6988	0.302067	0.587006	0.438014	0.197129	0.0896182	0.0309865	0.0501398	0.121281
				2854.46	1.1685	0.11275	-	-	-	-	-	-	-	0.919459	0.497305	1.09949	0.50289	0.462628	0.185248	0.276783	0.364147
				2915.43	1.3735	0.13325	1.635	0.318	11.75	0.258	65.2808	3.12992	21.0399	0.6246	0.494917	0.516449	0.244158	0.250037	0.125164	0.161473	0.206175
N Atlantic	69	55.842	-48.093	14.368	0.23575	0.0205	-	-	-	-	27.8701	0.0939677	8.4589	0.919691	0.498003	0.842087	0.385456	0.273752	0.119321	0.15723	0.232717
				25.564	0.1845	0.01025	1.172	0.805	11.39	0.534	-	-	-	-	-	-	-	-	-	-	-
				29.626	0.2255	0.0205	-	-	-	-	59.6892	1.67282	3.7779	0.750832	0.478119	0.81698	0.391513	0.288401	0.146676	0.182607	0.215986
				39.831	0.35875	0.0205	0.6483	0.2627	11.46	0.312	-	-	-	-	-	-	-	-	-	-	-
				59.743	-	-	-	-	-	-	38.5819	5.95868	-	0.441408	0.464862	0.593274	0.178377	0.246355	0.125929	0.14856	0.174834
				89.559	0.48175	0.03075	0.93	0.361	11.19	0.247	-	-	-	-	-	-	-	-	-	-	-
				128.481	0.6355	0.041	-	-	-	-	27.9861	2.39192	22.7077	0.53288	0.493358	0.536076	0.167002	0.219476	0.1074	0.13052	0.187785
				178.188	0.656	0.041	0.7944	0.1133	11.2	0.104	-	-	-	-	-	-	-	-	-	-	-
				495.254	0.8815	0.0615	-	-	-	-	40.0966	6.06727	21.9844	0.63226	0.462705	0.707673	0.316313	0.262733	0.115574	0.147295	0.178494
				791.698	0.7585	0.05125	1.78	0.513	11.37	0.215	-	-	-	-	-	-	-	-	-	-	-
				1087.13	1.13	0.082	-	-	-	-	77.8039	0.383266	14.5237	0.506895	0.534954	0.603097	0.292655	0.251879	0.106911	0.134494	0.278231
				1380.57	0.80975	0.0615	-	-	-	-	-	-	-	-	-	-	-	-	-	-	-
				1579.99	0.9225	0.0615	-	-	-	-	28.4211	4.48936	32.4583	0.347931	0.45835	0.646836	0.27931	0.187583	0.0823239	0.106278	0.12212
				1775.89	0.861	0.0615	-	-	-	-	-	-	-	-	-	-	-	-	-	-	-
				2070.73	0.7995	0.05125	-	-	-	-	33.2075	5.66131	24.0759	0.638036	0.437512	0.74135	0.290174	0.147294	0.061842	0.0780569	0.0846122
				2365.06	0.97375	0.07175	-	-	-	-	24.4404	4.36245	39.8419	0.843931	0.467189	0.803353	0.295914	0.177594	0.0765429	0.0943206	0.128516
				2756.8	0.97375	0.07175	1.13	0.352	11.15	0.306	-	-	-	-	-	-	-	-	-	-	-
				3196.45	0.779	0.05125	-	-	-	-	36.1145	3.74515	21.5703	0.559876	0.538383	0.799721	0.525704	0.248116	0.105798	0.146513	0.266256
				3440.03	0.615	0.041	-	-	-	-	43.97	4.48853	13.9868	0.4961	0.478719	0.630352	0.301013	0.147569	0.071433	0.0904059	0.110715
				3634.53	0.64575	0.041	0.795	0.4763	11.49	0.764	-	-	-	-	-	-	-	-	-	-	-
				3669.4	0.62525	0.041	0.6909	0.1376	11.38	0.164	-	-	-	-	-	-	-	-	-	-	-
N Atlantic	77	53	-51.1	14.966	0.287	0.0205	1.133	0.224	11.49	0.139	-	-	-	-	-	-	-	-	-	-	-
				30.327	0.2665	0.0205	-	-	-	-	41.4286	5.92195	6.43276	0.821495	0.414734	0.307949	0.142799	0.167459	0.151953	0.426356	1.77574
				39.643	0.31775	0.0205	1.355	0.359	11.19	0.165	-	-	-	-	-	-	-	-	-	-	-
				59.659	0.56375	0.041	-	-	-	-	84.7211	0.708409	6.65419	0.598833	0.684253	0.212294	0.0772511	0.210019	0.417452	1.22316	3.84807
				79.674	0.574	0.041	-	-	-	-	-	-	-	-	-	-	-	-	-	-	-
				99.587	0.78925	0.05125	1.028	0.192	11.03	0.129	-	-	-	-	-	-	-	-	-	-	-
				149.115	0.9225	0.0615	1.17	0.189	11.24	0.135	-	-	-	-	-	-	-	-	-	-	-
				396.476	1.24025	0.09225	-	-	-	-	35.794	1.37858	34.6497	1.1614	0.622329	0.275991	0.105251	0.228636	0.399577	0.996975	4.39281
				693.136	0.984	0.07175	1.242	0.205	11.36	0.142	-	-	-	-	-	-	-	-	-	-	-
				989.272	0.85075	0.0615	-	-	-	-	74.9801	6.05496	11.3463	2.46529	0.564752	0.47872	0.220153	0.327029	0.579788	0.740534	2.87061
				1087.89	0.89175	0.0615	1.281	0.256	11.33	0.162	-	-	-	-	-	-	-	-	-	-	-
				1185.87	0.984	0.07175	-	-	-	-	35.6863	9.40265	27.5736	-	-	-	-	-	-	-	-
				1284.59	0.97375	0.07175	-	-	-	-	-	-	-	-	-	-	-	-	-	-	-
				1481.61	0.9225	0.0615	-	-	-	-	27.0518	3.84592	34.1013	0.60143	0.492086	0.129711	0.0516829	0.0674194	0.108322	0.320325	4.20387
				1678.73	0.97375	0.07175	1.21	0.215	11.15	0.137	-	-	-	-	-	-	-	-	-	-	-
				1874.98	0.943	0.0615	-	-	-	-	42.0354	2.20185	22.4335	1.19089	0.563496	0.410032	0.188412	0.286716	0.485832	0.939987	2.90946
NE Pacific	P26	49.98	-144.98	1	0.081	0.001	-	-	-	-	-	-	-	-	-	-	-	-	-	-	-
				10	-	-	-	-	-	-	34	5	-	-	-	-	-	-	-	-	-
				25	-	-	-	-	-	-	30	5	-	-	-	-	-	-	-	-	-
				50	-	-	-	-	-	-	47	3	-	-	-	-	-	-	-	-	-
				75	0.055	0.001	-	-	-	-	21	5	2.61905	-	-	-	-	-	-	-	-
				100	0.09	0.001	-	-	-	-	18.6667	5	4.82143	-	-	-	-	-	-	-	-
				200	0.3665	0.0190919	-	-	-	-	31	5	11.8226	-	-	-	-	-	-	-	-
				300	0.45	0.01	-	-	-	-	-	-	-	-	-	-	-	-	-	-	-
				400	0.55	0	-	-	-	-	54	5	10.1852	-	-	-	-	-	-	-	-
				500	0.59	0.0989949	-	-	-	-	-	-	-	-	-	-	-	-	-	-	-
				600	0.35	0	-	-	-	-	35	5	10	-	-	-	-	-	-	-	-
				700	0.38	0.01	-	-	-	-	-	-	-	-	-	-	-	-	-	-	-
				800	0.67	0.01	-	-	-	-	50.6	3	13.2411	-	-	-	-	-	-	-	-
				1000	0.61	0.01	-	-	-	-	47.5	1	12.8421	-	-	-	-	-	-	-	-
				1100	0.61	0.01	-	-	-	-	-	-	-	-	-	-	-	-	-	-	-
				1200	0.47	0.01	-	-	-	-	18	2	26.1111	-	-	-	-	-	-	-	-
				1400	0.5	0	-	-	-	-	32.7	2	15.2905	-	-	-	-	-	-	-	-
Southern Ocean	A3-1	-50.62	72.06	45	0.28	0	-	-	-	-	20.5057	3.62	13.6547	-	-	-	-	-	-	-	-
				105	0.4	0.01	-	-	-	-	31.5842	4.45	12.6646	-	-	-	-	-	-	-	-
				340	0.53	0.03	-	-	-	-	60.0957	6.99	8.81927	-	-	-	-	-	-	-	-
Southern Ocean	E4W2	-48.75	71.42	40	0.16	0.01	-	-	-	-	41.1348	2.96	3.88966	-	-	-	-	-	-	-	-
				180	0.28	0	-	-	-	-	56.4083	6.19	4.96381	-	-	-	-	-	-	-	-
				300	0.35	0.01	-	-	-	-	38.0305	6.17	9.20314	-	-	-	-	-	-	-	-
				700	0.42	0.01	-	-	-	-	31.5909	2.42	13.295	-	-	-	-	-	-	-	-
				1100	0.61	0.02	-	-	-	-	44	4.5	13.8636	-	-	-	-	-	-	-	-
Southern Ocean	R2	-50.38	66.68	170	0.12	0.01	-	-	-	-	57.5758	4.6	2.08421	-	-	-	-	-	-	-	-
				235	0.26	0	-	-	-	-	18.4411	3.3	14.0989	-	-	-	-	-	-	-	-
				900	0.28	0.01	-	-	-	-	29.0269	3.45	9.64622	-	-	-	-	-	-	-	-
				1300	0.32	0.01	-	-	-	-	48.1072	3.49	6.65181	-	-	-	-	-	-	-	-
Northwest Atlantic	AE1714	32.2324	-64.2405	5	1.18423	0.0254539	-	-	-	-	51.2377	3.80765	23.1126	-	-	-	-	-	-	-	-
		32.959	-64.3529	5	0.777426	0.01671	-	-	-	-	54.2563	7.2069	14.3288	-	-	-	-	-	-	-	-
		34.116	-64.467	5	0.875035	0.018808	-	-	-	-	61.7521	5.52857	14.1701	-	-	-	-	-	-	-	-
		35.147	-64.291	5	0.898821	0.0193193	-	-	-	-	69.6	6.39543	12.9141	-	-	-	-	-	-	-	-
		36.1511	-63.964	5	1.25329	0.0269382	-	-	-	-	100	9.37457	12.5329	-	-	-	-	-	-	-	-
		37.1985	-63.6745	5	1.03428	0.0222308	-	-	-	-	48.1818	5.52526	21.4662	-	-	-	-	-	-	-	-
		39.2496	-64.1977	5	0.703341	0.0151176	-	-	-	-	33.8229	5.20691	20.7948	-	-	-	-	-	-	-	-
		40.4775	-64.6163	5	0.633329	0.0136128	-	-	-	-	59.024	6.81092	10.73	-	-	-	-	-	-	-	-
		41.9265	-64.9617	5	0.772384	0.0261775	-	-	-	-	50.6643	3.7415	15.2451	-	-	-	-	-	-	-	-
		42.4513	-65.6113	5	1.5358	0.0166016	-	-	-	-	142.113	10.4021	10.8069	-	-	-	-	-	-	-	-
		42.9609	-66.3446	5	1.42545	0.0330106	-	-	-	-	146.65	10.2906	9.7201	-	-	-	-	-	-	-	-
		42.8059	-66.8261	5	0.721749	0.0306386	-	-	-	-	103.216	9.80407	6.9926	-	-	-	-	-	-	-	-
		42.3579	-67.764	5	0.754073	0.0155133	-	-	-	-	121.068	13.7235	6.22851	-	-	-	-	-	-	-	-
		41.4137	-68.6079	5	1.18221	0.016208	-	-	-	-	121.268	6.13681	9.74873	-	-	-	-	-	-	-	-
		40.5223	-69.8287	5	0.809528	0.0254105	-	-	-	-	97.1223	15.1358	8.33514	-	-	-	-	-	-	-	-
		40.1908	-71.2606	5	0.772414	0.0174	-	-	-	-	74.4609	8.69418	10.3734	-	-	-	-	-	-	-	-
		39.6283	-73.3667	5	1.19836	0.0166023	-	-	-	-	75.9403	14.7387	15.7802	-	-	-	-	-	-	-	-
		39.3036	-73.8625	5	1.62367	0.0257575	-	-	-	-	101.573	5.47067	15.9852	-	-	-	-	-	-	-	-
		38.7615	-74.4637	5	1.87353	0.0348991	-	-	-	-	188.674	3.51852	9.92998	-	-	-	-	-	-	-	-
		37.8856	-73.7241	5	0.98092	0.0402697	-	-	-	-	58.2883	5.73648	16.8288	-	-	-	-	-	-	-	-
		36.916	-72.8173	5	1.0252	0.0210839	-	-	-	-	100.01	9.13586	10.2509	-	-	-	-	-	-	-	-
		36.2597	-71.8186	5	0.910662	0.0220356	-	-	-	-	74.7194	9.42363	12.1878	-	-	-	-	-	-	-	-
		35.6862	-70.5345	5	1.04306	0.0195738	-	-	-	-	78.0448	8.33638	13.3649	-	-	-	-	-	-	-	-
		35.2828	-69.1524	5	0.686957	0.0224195	-	-	-	-	83.6858	8.49857	8.20876	-	-	-	-	-	-	-	-
		34.8627	-68.6481	5	0.57911	0.0147655	-	-	-	-	38.5714	4.63122	15.014	-	-	-	-	-	-	-	-
		34.1287	-67.0312	5	0.693574	0.0124474	-	-	-	-	56.9182	6.54705	12.1855	-	-	-	-	-	-	-	-
		33.4103	-65.9328	5	0.778057	0.0149077	-	-	-	-	48.9915	5.07	15.8815	-	-	-	-	-	-	-	-
		32.8424	-65.0714	5	0.87	0.0167236	-	-	-	-	36.2437	3.19448	24.0042	-	-	-	-	-	-	-	-
